# Supplementary material for: Bacterial community response to novel and repeated disturbances
Source: Environ Microbiol Rep. 2024 Oct 10;16(5):e70022. doi: 10.1111/1758-2229.70022 (PMC11465558; doi:10.1111/1758-2229.70022)
Supplement: Supplementary file 2 — TABLE S3: Full taxonomy of the taxa identified as the top 100 taxa most significantly contributing to the dissimilarity between treatments based on a similarity percentage analysis. The top 100 taxa were identified per treatment comparison. [file EMI4-16-e70022-s001.csv]

ASV	Comparison	Kingdom	Phylum	Class	Order	Family	Genus
b1dbbd464d1545d8c4b4fdd0ea36057a	Legacy_Control	Archaea	Crenarchaeota	MCG	pGrfC26	NA	NA
a9fc31c513945916091e3f79a9bba6d7	Legacy_Control	Archaea	Euryarchaeota	Methanomicrobia	Methanomicrobiales	Methanoregulaceae	Methanolinea
e728eabea0ac3000c6cb3caa34cdcac2	Legacy_Control	Archaea	Euryarchaeota	Thermoplasmata	Thermoplasmatales	Picrophilaceae	Thermogymnomonas
f4150674293869625d4a516991434de1	Legacy_Control	Bacteria	Acidobacteria	Solibacteres	Solibacterales	Solibacteraceae	Candidatus Solibacter
b7130a4ee1c47f4fcc427eded081908b	Legacy_Control	Bacteria	Acidobacteria	TM1	NA	NA	NA
c382ab72a06db399bf6346669dc3aa3f	Legacy_Control	Bacteria	Bacteroidetes	Bacteroidia	Bacteroidales	NA	NA
f43aa4cbb91d3a9b68c4a8b4673b34ca	Legacy_Control	Bacteria	Bacteroidetes	Bacteroidia	Bacteroidales	NA	NA
e7078203a6d8498dd6c192d512874ee7	Legacy_Control	Bacteria	Bacteroidetes	Bacteroidia	Bacteroidales	NA	NA
af3905765c0ee398022bc8cf9233e44a	Legacy_Control	Bacteria	Caldithrix	Caldithrixae	Caldithrixales	BA059	NA
c81d2e39e0b91d5b8084f2713ea7ad0b	Legacy_Control	Bacteria	Chlorobi	Chlorobia	Chlorobiales	Chlorobiaceae	Chlorobaculum
ede67acf386d67df5b4e484fff9a71cc	Legacy_Control	Bacteria	Chloroflexi	Anaerolineae	envOPS12	NA	NA
d8212a2fc8e9fb8ba2fc98664f89f1d3	Legacy_Control	Bacteria	Chloroflexi	Anaerolineae	envOPS12	NA	NA
fca8eac8a8d2bd5fcf66e69db0210fca	Legacy_Control	Bacteria	Chloroflexi	Dehalococcoidetes	Dehalococcoidales	Dehalococcoidaceae	NA
ad3616d74d91ac6464d214986aa93ffc	Legacy_Control	Bacteria	Gemmatimonadetes	Gemm-5	NA	NA	NA
e448e407b46eba76600cdd45055af707	Legacy_Control	Bacteria	NA	NA	NA	NA	NA
a8eafcc66f222ed14947b2179c816513	Legacy_Control	Bacteria	Nitrospirae	Nitrospira	Nitrospirales	[Thermodesulfovibrionaceae]	GOUTA19
d2d060e2e77bae6b8baca091c95e6179	Legacy_Control	Bacteria	Nitrospirae	Nitrospira	Nitrospirales	[Thermodesulfovibrionaceae]	GOUTA19
ae11250eb5c523ea5c1fedbc9d0473c9	Legacy_Control	Bacteria	Nitrospirae	Nitrospira	Nitrospirales	[Thermodesulfovibrionaceae]	GOUTA19
df55a2f79909f66b7de7c5707ded142b	Legacy_Control	Bacteria	Nitrospirae	Nitrospira	Nitrospirales	[Thermodesulfovibrionaceae]	LCP-6
a22d6bb1059250afcd7aee568ed9656b	Legacy_Control	Bacteria	Nitrospirae	Nitrospira	Nitrospirales	FW	29-Apr
caeefbace28863771c588d2f46a828b3	Legacy_Control	Bacteria	Nitrospirae	Nitrospira	Nitrospirales	FW	29-Apr
a1c0bf8dd7693487075e46384e2a2acf	Legacy_Control	Bacteria	Nitrospirae	Nitrospira	Nitrospirales	Nitrospiraceae	Nitrospira
d4e1a666c3ae8e2440b3104b6892eb07	Legacy_Control	Bacteria	Proteobacteria	Alphaproteobacteria	NA	NA	NA
f3e18db9e4897faa035f5b030180d0f9	Legacy_Control	Bacteria	Proteobacteria	Betaproteobacteria	Burkholderiales	Comamonadaceae	Rubrivivax
ae51416ab1848976db6d86cafaa54810	Legacy_Control	Bacteria	Proteobacteria	Betaproteobacteria	Hydrogenophilales	Hydrogenophilaceae	Thiobacillus
e416d0916760d2fc17b616e2ac3ad855	Legacy_Control	Bacteria	Proteobacteria	Betaproteobacteria	Methylophilales	Methylophilaceae	Methylotenera
b66749016c40984fecb402caf9647e70	Legacy_Control	Bacteria	Proteobacteria	Betaproteobacteria	MND1	NA	NA
c967f7d036fcc50ab7ca24cc9e1abab7	Legacy_Control	Bacteria	Proteobacteria	Betaproteobacteria	Thiobacterales	NA	NA
f6c2a29c94b11e22dc2593ab9653391b	Legacy_Control	Bacteria	Proteobacteria	Deltaproteobacteria	BPC076	NA	NA
d36c41888ad3aaf5ac67b937dd9e15de	Legacy_Control	Bacteria	Proteobacteria	Deltaproteobacteria	Desulfobacterales	Desulfobacteraceae	Desulfococcus
ce63ae5ff8e285a1d97f84772d6344f2	Legacy_Control	Bacteria	Proteobacteria	Deltaproteobacteria	Desulfobacterales	Desulfobacteraceae	NA
afd594ed727d8c3ecf3b154e65f41422	Legacy_Control	Bacteria	Proteobacteria	Deltaproteobacteria	NA	NA	NA
e97abf46b876a432a4f314038e37dc29	Legacy_Control	Bacteria	Proteobacteria	Deltaproteobacteria	Syntrophobacterales	Syntrophaceae	NA
c6a1f4482d637ac01d2a6aed26435db4	Legacy_Control	Bacteria	Proteobacteria	Deltaproteobacteria	Syntrophobacterales	Syntrophobacteraceae	NA
c846776e79c548e160d4125005b101aa	Legacy_Control	Bacteria	Proteobacteria	Deltaproteobacteria	Syntrophobacterales	Syntrophobacteraceae	Syntrophobacter
c902a197adb08a391105c51cc50a8c9d	Legacy_Control	Bacteria	Proteobacteria	Gammaproteobacteria	Alteromonadales	211ds20	NA
f8639c33f861ad8a14fc85bb0012cbdf	Legacy_Control	Bacteria	Proteobacteria	Gammaproteobacteria	NA	NA	NA
db4029c75e60ada756c8db29006e4bb5	Legacy_Control	Bacteria	Proteobacteria	Gammaproteobacteria	Xanthomonadales	Sinobacteraceae	NA
b158b1ea51b266833d9d376bffc007c5	Legacy_Control	Bacteria	Proteobacteria	NA	NA	NA	NA
b68c6fefed9fbcc729569865b1e95e63	Legacy_Control	Bacteria	Spirochaetes	Spirochaetes	Spirochaetales	Spirochaetaceae	NA
X6bcfc4d862fb9c4039c8a122606999ec	Legacy_Control	NA	NA	NA	NA	NA	NA
X6f28faba9e1b29f06d76b2be85f507c8	Legacy_Control	NA	NA	NA	NA	NA	NA
X6fdc13e6dd583e95cd7c97bdc3858fac	Legacy_Control	NA	NA	NA	NA	NA	NA
X1db3e284375bc7e8d067a5fab15080f0	Legacy_Control	NA	NA	NA	NA	NA	NA
X3e26e4f718ae2ce8e931b55dc6d4f47b	Legacy_Control	NA	NA	NA	NA	NA	NA
X29d78b0e5b3d3d86df0aa5f6a52de228	Legacy_Control	NA	NA	NA	NA	NA	NA
X5db30303e86c67091b6fd78703c4faf8	Legacy_Control	NA	NA	NA	NA	NA	NA
X8ba2bcee2ad447270ba154173aa7de73	Legacy_Control	NA	NA	NA	NA	NA	NA
X33b731445a52cc8e1adeb7cf1b250c7b	Legacy_Control	NA	NA	NA	NA	NA	NA
X101640d0540377819729c20301e30da5	Legacy_Control	NA	NA	NA	NA	NA	NA
X4cc661d73d75c988b5ba7caea25317be	Legacy_Control	NA	NA	NA	NA	NA	NA
X0e34574f38be798e79ff4ef5541e1a6a	Legacy_Control	NA	NA	NA	NA	NA	NA
X96cf28eeadc1677c6f1650cc8239336f	Legacy_Control	NA	NA	NA	NA	NA	NA
X8a4ccc3877595e1037ec26b0e058a54d	Legacy_Control	NA	NA	NA	NA	NA	NA
X6c71adf1677d5062f751fc4eedbf9ef3	Legacy_Control	NA	NA	NA	NA	NA	NA
X5e115cc6783b64585c8d12931f11ede6	Legacy_Control	NA	NA	NA	NA	NA	NA
X2af97cd44d2cc09d4791c363551061e3	Legacy_Control	NA	NA	NA	NA	NA	NA
X466c4f47fc9c63e826bc098452b66406	Legacy_Control	NA	NA	NA	NA	NA	NA
X694940a0cfa339628aca13d67f3a4707	Legacy_Control	NA	NA	NA	NA	NA	NA
X43c7d53f1fa8f0dd35cc9508c14d0693	Legacy_Control	NA	NA	NA	NA	NA	NA
X335eb7c85b570e60afdec6f1c1015c21	Legacy_Control	NA	NA	NA	NA	NA	NA
X80d7e1b09ee68a1c964cf957152a82ba	Legacy_Control	NA	NA	NA	NA	NA	NA
X02aceb51edb0cd849f8214c4afcd3bb9	Legacy_Control	NA	NA	NA	NA	NA	NA
X6979b0265bb98e823be0ce56bf0df7a6	Legacy_Control	NA	NA	NA	NA	NA	NA
X6eda8ce110a2ade3f191155dadb2188a	Legacy_Control	NA	NA	NA	NA	NA	NA
X2aa8776c6e7459acb63701518976443f	Legacy_Control	NA	NA	NA	NA	NA	NA
X9a68670ce4607387fa59d4600fe2213b	Legacy_Control	NA	NA	NA	NA	NA	NA
X5cdadef62e9ee1259091e045f3481d82	Legacy_Control	NA	NA	NA	NA	NA	NA
X54af2f83ecf7e3adc25c31ab586bdfe3	Legacy_Control	NA	NA	NA	NA	NA	NA
X354b4d2bbedce16d1a4f778f6770c61d	Legacy_Control	NA	NA	NA	NA	NA	NA
X4f1ae1a93ca72400c7f0a4b49f68ef02	Legacy_Control	NA	NA	NA	NA	NA	NA
X4d879bd7342d6299f9c1677b6d3ac280	Legacy_Control	NA	NA	NA	NA	NA	NA
X68de84e5b278350fd1af6f135c20039d	Legacy_Control	NA	NA	NA	NA	NA	NA
X8f40c762d6806c84856b32f9163eef9f	Legacy_Control	NA	NA	NA	NA	NA	NA
X4401db098012355f3353b88f9f10a054	Legacy_Control	NA	NA	NA	NA	NA	NA
X1ea11fb18ffa2439d4f65ac98d9262c9	Legacy_Control	NA	NA	NA	NA	NA	NA
X4a28e4e479f19c54666f1dfbdda34c04	Legacy_Control	NA	NA	NA	NA	NA	NA
X347adf8bd1ee61ebf6301282532ab49a	Legacy_Control	NA	NA	NA	NA	NA	NA
X1d7b822a141e2f7a87f996228d68ace8	Legacy_Control	NA	NA	NA	NA	NA	NA
X325cb711c969362e36e7ef0dafbcf588	Legacy_Control	NA	NA	NA	NA	NA	NA
X0486a47e9ecbaf302a49d80c3dc6f4f4	Legacy_Control	NA	NA	NA	NA	NA	NA
X986934f1dff5bb95225acf6a7f0d5205	Legacy_Control	NA	NA	NA	NA	NA	NA
X79c9bb107ca71cd744cd30755554ff82	Legacy_Control	NA	NA	NA	NA	NA	NA
X6b90f8eaac1d598ead942dd4ef09fb41	Legacy_Control	NA	NA	NA	NA	NA	NA
X6922015df75b49ccbe4104581a421e00	Legacy_Control	NA	NA	NA	NA	NA	NA
X0e690d907050e4d97bd29853e420dd5a	Legacy_Control	NA	NA	NA	NA	NA	NA
X4abee6b373569522da2dc748f25d8699	Legacy_Control	NA	NA	NA	NA	NA	NA
X2dd5fcca678ea1da8d2019192e04afdd	Legacy_Control	NA	NA	NA	NA	NA	NA
X3191f3a41b688e254887a7c2bf429f58	Legacy_Control	NA	NA	NA	NA	NA	NA
X90f4e71626990b87c1f643112ae34c01	Legacy_Control	NA	NA	NA	NA	NA	NA
X020b46f883c11ebd06082143ff9c88a5	Legacy_Control	NA	NA	NA	NA	NA	NA
X0b9e64cb3d7608d4b7564a4fd56c57ca	Legacy_Control	NA	NA	NA	NA	NA	NA
X474992a4b4b38fd1b7229f8cd1e3cf02	Legacy_Control	NA	NA	NA	NA	NA	NA
X1277c9d18c0ff2bfabf5389f8a1a2f50	Legacy_Control	NA	NA	NA	NA	NA	NA
X55a526f59ce2e0d17e07f06945760673	Legacy_Control	NA	NA	NA	NA	NA	NA
X539f5c14927121941cc514524cd22f13	Legacy_Control	NA	NA	NA	NA	NA	NA
X4d264c40ba6ac5425aeccedec5a50aeb	Legacy_Control	NA	NA	NA	NA	NA	NA
X130c674fabf4034dad3a29722a64421e	Legacy_Control	NA	NA	NA	NA	NA	NA
X867bc659732ece9c4e55d1a68bdfb137	Legacy_Control	NA	NA	NA	NA	NA	NA
X1fb67a047a87e08e797c47071b262a68	Legacy_Control	NA	NA	NA	NA	NA	NA
c8e5446a08c67b0ba462c3b2e35bf115	Legacy_Pulse	Archaea	Crenarchaeota	MBGA	NRP-J	NA	NA
a99652a3cbe93c3717ccad39abf8650f	Legacy_Pulse	Archaea	Crenarchaeota	MCG	pGrfC26	NA	NA
bebd9525eed9e32223abfb8864ca1b68	Legacy_Pulse	Archaea	Crenarchaeota	MCG	pGrfC26	NA	NA
a1fedd2c78f1842e7e6158bc541cc4f2	Legacy_Pulse	Archaea	Crenarchaeota	MCG	pGrfC26	NA	NA
d27125dec3d3e3e6b268edae81e56b56	Legacy_Pulse	Archaea	Crenarchaeota	MCG	pGrfC26	NA	NA
d72b6dbd46a43df4588d218c3bf832e7	Legacy_Pulse	Archaea	Crenarchaeota	MCG	pGrfC26	NA	NA
d44061f8bb98d1cd23cbedc9b964927b	Legacy_Pulse	Archaea	Crenarchaeota	MCG	pGrfC26	NA	NA
e56d9f79ea3f610fe830585c678dae94	Legacy_Pulse	Bacteria	AC1	HDBW-WB69	NA	NA	NA
eb6c2fa096f3b8184a9d10a5cc35fdaf	Legacy_Pulse	Bacteria	Acidobacteria	Acidobacteriia	Acidobacteriales	Koribacteraceae	Candidatus Koribacter
c30a2474092ab045472dc4844742b3c2	Legacy_Pulse	Bacteria	Acidobacteria	Acidobacteriia	Acidobacteriales	Koribacteraceae	Candidatus Koribacter
dc39d981d3f243cebf5e88f772a5ea00	Legacy_Pulse	Bacteria	Acidobacteria	Acidobacteriia	Acidobacteriales	Koribacteraceae	Candidatus Koribacter
bc2571d87788b55a6a71e7d4f562c7e3	Legacy_Pulse	Bacteria	Acidobacteria	BPC102	MVS-40	NA	NA
e5c0f2357e245db6d5d9faee882187b1	Legacy_Pulse	Bacteria	Acidobacteria	TM1	NA	NA	NA
c725b07b870d6bb1da6bbbab336760f0	Legacy_Pulse	Bacteria	Bacteroidetes	Bacteroidia	Bacteroidales	NA	NA
c382ab72a06db399bf6346669dc3aa3f	Legacy_Pulse	Bacteria	Bacteroidetes	Bacteroidia	Bacteroidales	NA	NA
e675dfb131e37c7f28cc8f726a18e01e	Legacy_Pulse	Bacteria	Chlorobi	BSV26	C20	NA	NA
aba08f9ff9470bb9c920ad9b115b1d77	Legacy_Pulse	Bacteria	Chlorobi	BSV26	PK329	NA	NA
e9e54b9a2be985bcc5881c3035961991	Legacy_Pulse	Bacteria	Chloroflexi	Anaerolineae	Anaerolineales	Anaerolinaceae	NA
d8212a2fc8e9fb8ba2fc98664f89f1d3	Legacy_Pulse	Bacteria	Chloroflexi	Anaerolineae	envOPS12	NA	NA
b3944dc4397f0e46e9dbbfeeebd7ca03	Legacy_Pulse	Bacteria	Chloroflexi	Anaerolineae	GCA004	NA	NA
a4f2f58e172a6306caa63cbb506bbea2	Legacy_Pulse	Bacteria	Chloroflexi	Anaerolineae	GCA004	NA	NA
c847e390824a891eea5db09897f7160d	Legacy_Pulse	Bacteria	Chloroflexi	Anaerolineae	NA	NA	NA
d2bc0e45e4fe46bcd41fe65c56204028	Legacy_Pulse	Bacteria	Nitrospirae	Nitrospira	Nitrospirales	[Thermodesulfovibrionaceae]	GOUTA19
d00e182f009c5c276be0059b06fdb07f	Legacy_Pulse	Bacteria	Nitrospirae	Nitrospira	Nitrospirales	[Thermodesulfovibrionaceae]	LCP-6
e648c12343c920d3f8b650ae59a3360d	Legacy_Pulse	Bacteria	Nitrospirae	Nitrospira	Nitrospirales	[Thermodesulfovibrionaceae]	LCP-6
e07f1568295086ed2e356c7c79a4e7cc	Legacy_Pulse	Bacteria	Proteobacteria	Alphaproteobacteria	Rhizobiales	Hyphomicrobiaceae	Rhodoplanes
a10aff1ee3905d289f8e0e18ff013f3d	Legacy_Pulse	Bacteria	Proteobacteria	Alphaproteobacteria	Rhodospirillales	Rhodospirillaceae	NA
a9b6df37871b14e4f5693f2ae17802ab	Legacy_Pulse	Bacteria	Proteobacteria	Betaproteobacteria	MND1	NA	NA
ba80298023386286f71f3c1bfa75ed8a	Legacy_Pulse	Bacteria	Proteobacteria	Betaproteobacteria	MND1	NA	NA
f9fe716c6b1eaef8a25d19660a8527df	Legacy_Pulse	Bacteria	Proteobacteria	Betaproteobacteria	NA	NA	NA
d0bf7a74929536736ae7538453db3e59	Legacy_Pulse	Bacteria	Proteobacteria	Betaproteobacteria	NA	NA	NA
f66cb9584e1a6b5672007f68b2ed843e	Legacy_Pulse	Bacteria	Proteobacteria	Betaproteobacteria	NA	NA	NA
ac109237863af05ed7729b976623fd5b	Legacy_Pulse	Bacteria	Proteobacteria	Betaproteobacteria	Rhodocyclales	Rhodocyclaceae	NA
f989e46d15f170b026cb41aeddb614f7	Legacy_Pulse	Bacteria	Proteobacteria	Betaproteobacteria	Thiobacterales	NA	NA
c22f6338f2f40bf26434969e2c20d6d4	Legacy_Pulse	Bacteria	Proteobacteria	Deltaproteobacteria	Desulfarculales	Desulfarculaceae	NA
fdbe91fc7b0dc232a2eb3c44107b808f	Legacy_Pulse	Bacteria	Proteobacteria	Deltaproteobacteria	Desulfobacterales	Desulfobacteraceae	Desulfococcus
e2bffc7e671181ed65a9751f0c1eb420	Legacy_Pulse	Bacteria	Proteobacteria	Deltaproteobacteria	NA	NA	NA
ccb26be12eb13c006ace5ed266df25ab	Legacy_Pulse	Bacteria	Proteobacteria	Deltaproteobacteria	Syntrophobacterales	Syntrophaceae	Desulfobacca
cbc811937951172c0f2242500a0c0782	Legacy_Pulse	Bacteria	Proteobacteria	Gammaproteobacteria	Chromatiales	NA	NA
f944facf44a435e3f3720a2a87c9d50d	Legacy_Pulse	Bacteria	Proteobacteria	Gammaproteobacteria	Methylococcales	Crenotrichaceae	Crenothrix
db4029c75e60ada756c8db29006e4bb5	Legacy_Pulse	Bacteria	Proteobacteria	Gammaproteobacteria	Xanthomonadales	Sinobacteraceae	NA
df902a50d7d2cb8a75c955d091dc6aaf	Legacy_Pulse	Bacteria	Verrucomicrobia	[Pedosphaerae]	[Pedosphaerales]	auto67_4W	NA
ff8188a29e9b7e8bbaaea7927d201bef	Legacy_Pulse	Bacteria	Verrucomicrobia	[Pedosphaerae]	[Pedosphaerales]	Ellin515	NA
abe5f1e18004fbdc6159bbe7c3aef328	Legacy_Pulse	Bacteria	Verrucomicrobia	[Pedosphaerae]	[Pedosphaerales]	Ellin515	NA
X7365e810eba31e9f6285235c4849fd01	Legacy_Pulse	NA	NA	NA	NA	NA	NA
X76e71976590512aacb3d659f7a4a96e1	Legacy_Pulse	NA	NA	NA	NA	NA	NA
X90da973461d15e072c7dcff10bbc4a7b	Legacy_Pulse	NA	NA	NA	NA	NA	NA
X68b8cbac57e5e85a134cd7d84fb031c3	Legacy_Pulse	NA	NA	NA	NA	NA	NA
X19924bed64ece2faea45df6b18dd48a8	Legacy_Pulse	NA	NA	NA	NA	NA	NA
X3e26e4f718ae2ce8e931b55dc6d4f47b	Legacy_Pulse	NA	NA	NA	NA	NA	NA
X5f59efedb44ce99f31fc6ffe479b6c72	Legacy_Pulse	NA	NA	NA	NA	NA	NA
X33c9d1b1e0dcb38e5f11e95f0e7e176b	Legacy_Pulse	NA	NA	NA	NA	NA	NA
X4e7f7c46aeb1a31a9664b1a95bd8965a	Legacy_Pulse	NA	NA	NA	NA	NA	NA
X5b17fe13acacd45f94f6ee181e1c2f31	Legacy_Pulse	NA	NA	NA	NA	NA	NA
X4c465977c0756dba4e7622a270b46737	Legacy_Pulse	NA	NA	NA	NA	NA	NA
X9acb02e68aaf37ebf69a2c3e6a15b6c8	Legacy_Pulse	NA	NA	NA	NA	NA	NA
X35b2efaaf32b3a7ce8d9db7514440d2b	Legacy_Pulse	NA	NA	NA	NA	NA	NA
X0c4b9426a8dcb916286d708efdfb525f	Legacy_Pulse	NA	NA	NA	NA	NA	NA
X6f229a682ff29b21699c2b6f21eb0e2e	Legacy_Pulse	NA	NA	NA	NA	NA	NA
X1d7fc062bd432c49be672ae27e614a08	Legacy_Pulse	NA	NA	NA	NA	NA	NA
X843207d15f9d9dc7352d86c7031f7b78	Legacy_Pulse	NA	NA	NA	NA	NA	NA
X0dcdc81dfeab4ebf275e6688b912b4f6	Legacy_Pulse	NA	NA	NA	NA	NA	NA
X8caa730a33104370717c13dc38d485a8	Legacy_Pulse	NA	NA	NA	NA	NA	NA
X7d9342d084bc4e130e237f9a1dbe0735	Legacy_Pulse	NA	NA	NA	NA	NA	NA
X4090716ec292c7c14ccef525ab92874a	Legacy_Pulse	NA	NA	NA	NA	NA	NA
X1880e2099bfc385629e9089ee5c3306e	Legacy_Pulse	NA	NA	NA	NA	NA	NA
X6e497bab54208cc3c3e4b06b3dbc38ff	Legacy_Pulse	NA	NA	NA	NA	NA	NA
X5f4ffbad6befa683fb8ba7ab10f8cd4a	Legacy_Pulse	NA	NA	NA	NA	NA	NA
X8bfebbbd6607d00fc0aef93d2ef12666	Legacy_Pulse	NA	NA	NA	NA	NA	NA
X6ae51a1bf2d970e3344c5fd31f805744	Legacy_Pulse	NA	NA	NA	NA	NA	NA
X5def25ad50b484af52211b0f08cf76ad	Legacy_Pulse	NA	NA	NA	NA	NA	NA
X613a8afe7bc5042d09a34b2f80391ada	Legacy_Pulse	NA	NA	NA	NA	NA	NA
X573213c77fbdd173c29465ac5086ad6e	Legacy_Pulse	NA	NA	NA	NA	NA	NA
X335eb7c85b570e60afdec6f1c1015c21	Legacy_Pulse	NA	NA	NA	NA	NA	NA
X992978c5059b98ba456ebf04c1c533db	Legacy_Pulse	NA	NA	NA	NA	NA	NA
X42edec258ad5426d34807898a49739d9	Legacy_Pulse	NA	NA	NA	NA	NA	NA
X78ceb6468cbf166685d50b615333498c	Legacy_Pulse	NA	NA	NA	NA	NA	NA
X60ca0ed1afd56cc83abc990c62373738	Legacy_Pulse	NA	NA	NA	NA	NA	NA
X81e16b64de6032b4a215598f3e3e0138	Legacy_Pulse	NA	NA	NA	NA	NA	NA
X7fa7ead99f7459a0db628a56b13fda5c	Legacy_Pulse	NA	NA	NA	NA	NA	NA
X5722b8a8df241260daca18251ec9e853	Legacy_Pulse	NA	NA	NA	NA	NA	NA
X399d7321ef4cd0c292e64f3d4c908f73	Legacy_Pulse	NA	NA	NA	NA	NA	NA
X2a25fa67692606f057c4b4548a9a812f	Legacy_Pulse	NA	NA	NA	NA	NA	NA
X6996d30957f0207deeb4c2e85cf33148	Legacy_Pulse	NA	NA	NA	NA	NA	NA
X131f7b15b46e8c0df60f94ccfd785196	Legacy_Pulse	NA	NA	NA	NA	NA	NA
X049fea9492c54ca617c642e15cc974cf	Legacy_Pulse	NA	NA	NA	NA	NA	NA
X354b4d2bbedce16d1a4f778f6770c61d	Legacy_Pulse	NA	NA	NA	NA	NA	NA
X5c55ea848cbad290127dbcaa12487fb9	Legacy_Pulse	NA	NA	NA	NA	NA	NA
X0829c2a59125348487582329dc2e743c	Legacy_Pulse	NA	NA	NA	NA	NA	NA
X5bf6b6473bd3a16114ec7f7d0bfdbc0e	Legacy_Pulse	NA	NA	NA	NA	NA	NA
X7ceddbd1bec8aff33c85d3cfebe49d39	Legacy_Pulse	NA	NA	NA	NA	NA	NA
X5e6c597f2e04b10fe350af3a32e19f91	Legacy_Pulse	NA	NA	NA	NA	NA	NA
X7a98868691da9d789eee6351795d4779	Legacy_Pulse	NA	NA	NA	NA	NA	NA
X4d527b9ff1d24752be05ca0a253c17e3	Legacy_Pulse	NA	NA	NA	NA	NA	NA
X396382b02c1415871aa054163317c304	Legacy_Pulse	NA	NA	NA	NA	NA	NA
X7b96ed71d1804a61296c5e07ddfa27a3	Legacy_Pulse	NA	NA	NA	NA	NA	NA
X2f2b9658041aa60c0fcfabe1f8cae841	Legacy_Pulse	NA	NA	NA	NA	NA	NA
X2e0155649a8d232ae5fab51118f7b371	Legacy_Pulse	NA	NA	NA	NA	NA	NA
X6fd2602693791a6e6afc0271a43c0c7d	Legacy_Pulse	NA	NA	NA	NA	NA	NA
X0af95146f13c97f8c3524162db62ffc2	Legacy_Pulse	NA	NA	NA	NA	NA	NA
a310addf26a1b4e38b3051ed7e1e333c	Pulse_Control	Archaea	Crenarchaeota	MCG	pGrfC26	NA	NA
bebd9525eed9e32223abfb8864ca1b68	Pulse_Control	Archaea	Crenarchaeota	MCG	pGrfC26	NA	NA
d78df4f4fd9b720356cfbf3d19a1ae80	Pulse_Control	Archaea	Crenarchaeota	MCG	pGrfC26	NA	NA
d171c78516f2b276432247d5bb926719	Pulse_Control	Archaea	Crenarchaeota	Thaumarchaeota	Cenarchaeales	SAGMA-X	NA
a9fc31c513945916091e3f79a9bba6d7	Pulse_Control	Archaea	Euryarchaeota	Methanomicrobia	Methanomicrobiales	Methanoregulaceae	Methanolinea
dc39d981d3f243cebf5e88f772a5ea00	Pulse_Control	Bacteria	Acidobacteria	Acidobacteriia	Acidobacteriales	Koribacteraceae	Candidatus Koribacter
bd1c5a1d598935c732723e49a713dee1	Pulse_Control	Bacteria	Acidobacteria	DA052	Ellin6513	NA	NA
dee790da794042b9fc84a8644a54133e	Pulse_Control	Bacteria	Actinobacteria	Actinobacteria	Actinomycetales	Dietziaceae	Dietzia
cd0e862bc1e30c35df3dab1e8aa70581	Pulse_Control	Bacteria	Actinobacteria	Actinobacteria	Actinomycetales	Nocardioidaceae	Aeromicrobium
aebaedf4315f9ffae781d4521924605d	Pulse_Control	Bacteria	Bacteroidetes	Bacteroidia	Bacteroidales	NA	NA
f43aa4cbb91d3a9b68c4a8b4673b34ca	Pulse_Control	Bacteria	Bacteroidetes	Bacteroidia	Bacteroidales	NA	NA
af3905765c0ee398022bc8cf9233e44a	Pulse_Control	Bacteria	Caldithrix	Caldithrixae	Caldithrixales	BA059	NA
aba08f9ff9470bb9c920ad9b115b1d77	Pulse_Control	Bacteria	Chlorobi	BSV26	PK329	NA	NA
f8ee1e92868140341d64319f916a5e27	Pulse_Control	Bacteria	Chlorobi	Ignavibacteria	Ignavibacteriales	Ignavibacteriaceae	NA
bd00923090f605502a3e0e11e22c4c5c	Pulse_Control	Bacteria	Chloroflexi	Anaerolineae	envOPS12	NA	NA
ede67acf386d67df5b4e484fff9a71cc	Pulse_Control	Bacteria	Chloroflexi	Anaerolineae	envOPS12	NA	NA
a4f2f58e172a6306caa63cbb506bbea2	Pulse_Control	Bacteria	Chloroflexi	Anaerolineae	GCA004	NA	NA
c847e390824a891eea5db09897f7160d	Pulse_Control	Bacteria	Chloroflexi	Anaerolineae	NA	NA	NA
e648c12343c920d3f8b650ae59a3360d	Pulse_Control	Bacteria	Nitrospirae	Nitrospira	Nitrospirales	[Thermodesulfovibrionaceae]	LCP-6
a22d6bb1059250afcd7aee568ed9656b	Pulse_Control	Bacteria	Nitrospirae	Nitrospira	Nitrospirales	FW	29-Apr
a1c0bf8dd7693487075e46384e2a2acf	Pulse_Control	Bacteria	Nitrospirae	Nitrospira	Nitrospirales	Nitrospiraceae	Nitrospira
d0bf7a74929536736ae7538453db3e59	Pulse_Control	Bacteria	Proteobacteria	Betaproteobacteria	NA	NA	NA
e0a724e9168fd0f14aa912f84e01d092	Pulse_Control	Bacteria	Proteobacteria	Betaproteobacteria	SC-I-84	NA	NA
c967f7d036fcc50ab7ca24cc9e1abab7	Pulse_Control	Bacteria	Proteobacteria	Betaproteobacteria	Thiobacterales	NA	NA
c22f6338f2f40bf26434969e2c20d6d4	Pulse_Control	Bacteria	Proteobacteria	Deltaproteobacteria	Desulfarculales	Desulfarculaceae	NA
b2594ac2f1f2cb9cf6c7007c1addebdf	Pulse_Control	Bacteria	Proteobacteria	Deltaproteobacteria	Desulfobacterales	Desulfobacteraceae	Desulfococcus
c6a1f4482d637ac01d2a6aed26435db4	Pulse_Control	Bacteria	Proteobacteria	Deltaproteobacteria	Syntrophobacterales	Syntrophobacteraceae	NA
c0bd6a980da983b515688d0d09bc7a8e	Pulse_Control	Bacteria	Proteobacteria	Deltaproteobacteria	Syntrophobacterales	Syntrophobacteraceae	NA
e8a317949d44f202626217ff1961b6eb	Pulse_Control	Bacteria	Proteobacteria	Deltaproteobacteria	Syntrophobacterales	Syntrophobacteraceae	Syntrophobacter
c5cc93b1cd9e31aaa3349ccdd95ef01e	Pulse_Control	Bacteria	Proteobacteria	Gammaproteobacteria	Chromatiales	NA	NA
b158b1ea51b266833d9d376bffc007c5	Pulse_Control	Bacteria	Proteobacteria	NA	NA	NA	NA
b1d7100790f31193328c38d7aa111904	Pulse_Control	Bacteria	Verrucomicrobia	[Methylacidiphilae]	S-BQ2-57	NA	NA
a3057c2d7c095aed9d3fab791789c144	Pulse_Control	Bacteria	Verrucomicrobia	[Pedosphaerae]	[Pedosphaerales]	auto67_4W	NA
df902a50d7d2cb8a75c955d091dc6aaf	Pulse_Control	Bacteria	Verrucomicrobia	[Pedosphaerae]	[Pedosphaerales]	auto67_4W	NA
c9dac1b01afbcbb851165547387c3f11	Pulse_Control	Bacteria	Verrucomicrobia	[Pedosphaerae]	[Pedosphaerales]	auto67_4W	NA
X8c83a983dd3101ffc2d7439e6a9b236c	Pulse_Control	NA	NA	NA	NA	NA	NA
X6f28faba9e1b29f06d76b2be85f507c8	Pulse_Control	NA	NA	NA	NA	NA	NA
X124de8cb73616d92bfc596000eece9d0	Pulse_Control	NA	NA	NA	NA	NA	NA
X5dcf32ef5b61257812f362fb903612f7	Pulse_Control	NA	NA	NA	NA	NA	NA
X6fdc13e6dd583e95cd7c97bdc3858fac	Pulse_Control	NA	NA	NA	NA	NA	NA
X76e71976590512aacb3d659f7a4a96e1	Pulse_Control	NA	NA	NA	NA	NA	NA
X1783ae55b57b8f3f1d786176befad47f	Pulse_Control	NA	NA	NA	NA	NA	NA
X2a6ba82f613f8320a39930e85cb39e25	Pulse_Control	NA	NA	NA	NA	NA	NA
X6d2033479b3f89b5ebf07b452ebdad8e	Pulse_Control	NA	NA	NA	NA	NA	NA
X5315758d0397474af829413755928f4f	Pulse_Control	NA	NA	NA	NA	NA	NA
X0b8757b574b4396c28c5c14b7a86514d	Pulse_Control	NA	NA	NA	NA	NA	NA
X5d39c1639f2c00b4a4ecb3bf512bf420	Pulse_Control	NA	NA	NA	NA	NA	NA
X29d78b0e5b3d3d86df0aa5f6a52de228	Pulse_Control	NA	NA	NA	NA	NA	NA
X687eb9b3b27d466b06db6ea06396dd1d	Pulse_Control	NA	NA	NA	NA	NA	NA
X4c465977c0756dba4e7622a270b46737	Pulse_Control	NA	NA	NA	NA	NA	NA
X5db30303e86c67091b6fd78703c4faf8	Pulse_Control	NA	NA	NA	NA	NA	NA
X52e9141ff1fc2980a883e6a57e6dff6e	Pulse_Control	NA	NA	NA	NA	NA	NA
X9a9898d45ccf380c536d5ea943fe8eb6	Pulse_Control	NA	NA	NA	NA	NA	NA
X2e562a36c7a8c5d7892489095655259e	Pulse_Control	NA	NA	NA	NA	NA	NA
X2dc8a1b8f2ab3c86bad0880e7a420a00	Pulse_Control	NA	NA	NA	NA	NA	NA
X0be31311933b0d26d811dd5df11c8116	Pulse_Control	NA	NA	NA	NA	NA	NA
X136103bc11d74b938149c4d9467b48a2	Pulse_Control	NA	NA	NA	NA	NA	NA
X8caa730a33104370717c13dc38d485a8	Pulse_Control	NA	NA	NA	NA	NA	NA
X9bb2a65ab52052413f198e5de5db22e4	Pulse_Control	NA	NA	NA	NA	NA	NA
X0dcdc81dfeab4ebf275e6688b912b4f6	Pulse_Control	NA	NA	NA	NA	NA	NA
X2bfbfb9f12f1a09a526e82d5b76e8850	Pulse_Control	NA	NA	NA	NA	NA	NA
X7d9342d084bc4e130e237f9a1dbe0735	Pulse_Control	NA	NA	NA	NA	NA	NA
X8a2d7c9cf2a1cf326df4fb5892d6529c	Pulse_Control	NA	NA	NA	NA	NA	NA
X33b731445a52cc8e1adeb7cf1b250c7b	Pulse_Control	NA	NA	NA	NA	NA	NA
X2f1e9cb6c58028dbe3bf608cbf09ac67	Pulse_Control	NA	NA	NA	NA	NA	NA
X6dd9c60f1fe5e0b93609ff8ffecc1c60	Pulse_Control	NA	NA	NA	NA	NA	NA
X581156a2cea4d3980f4e4c28839564e8	Pulse_Control	NA	NA	NA	NA	NA	NA
X96cf28eeadc1677c6f1650cc8239336f	Pulse_Control	NA	NA	NA	NA	NA	NA
X6c50bc948eaac3b1e221df7226e08e4a	Pulse_Control	NA	NA	NA	NA	NA	NA
X6860f3d5eea054138df5c14ea51f3577	Pulse_Control	NA	NA	NA	NA	NA	NA
X6ae51a1bf2d970e3344c5fd31f805744	Pulse_Control	NA	NA	NA	NA	NA	NA
X7e9ff0a4984a363a85ac0d6fc22db011	Pulse_Control	NA	NA	NA	NA	NA	NA
X04233ecf1f7c15e239e8d15240bc3a16	Pulse_Control	NA	NA	NA	NA	NA	NA
X2581ec5edaccac751308cb8ee7019a0b	Pulse_Control	NA	NA	NA	NA	NA	NA
X42d4e4f1ea38fbd4b293d432626dcccc	Pulse_Control	NA	NA	NA	NA	NA	NA
X573213c77fbdd173c29465ac5086ad6e	Pulse_Control	NA	NA	NA	NA	NA	NA
X181dfc47db8c168aab5f04139b20562e	Pulse_Control	NA	NA	NA	NA	NA	NA
X1f9d01e969d1ecf6fcf734987a7a454b	Pulse_Control	NA	NA	NA	NA	NA	NA
X5036334e10cc1f36df4ba31ad2f61670	Pulse_Control	NA	NA	NA	NA	NA	NA
X992978c5059b98ba456ebf04c1c533db	Pulse_Control	NA	NA	NA	NA	NA	NA
X377ab0ace4b9be30cbefe96d0e4192fe	Pulse_Control	NA	NA	NA	NA	NA	NA
X8d4626e3fd44c1ae51134682f087b0ec	Pulse_Control	NA	NA	NA	NA	NA	NA
X81e16b64de6032b4a215598f3e3e0138	Pulse_Control	NA	NA	NA	NA	NA	NA
X7b01cd7521e68786345812772a441ccd	Pulse_Control	NA	NA	NA	NA	NA	NA
X131f7b15b46e8c0df60f94ccfd785196	Pulse_Control	NA	NA	NA	NA	NA	NA
X8e1660e44063a6827b3b79a71f097903	Pulse_Control	NA	NA	NA	NA	NA	NA
X6996d30957f0207deeb4c2e85cf33148	Pulse_Control	NA	NA	NA	NA	NA	NA
X0f700b983207ec336ed4b4679028b514	Pulse_Control	NA	NA	NA	NA	NA	NA
X19386012f47b4a8d83f8fa168376a505	Pulse_Control	NA	NA	NA	NA	NA	NA
X775dd457c603b6e57f89e6dea9e85482	Pulse_Control	NA	NA	NA	NA	NA	NA
X6979b0265bb98e823be0ce56bf0df7a6	Pulse_Control	NA	NA	NA	NA	NA	NA
X2aa8776c6e7459acb63701518976443f	Pulse_Control	NA	NA	NA	NA	NA	NA
X1a4a19e56c5302468e8f7e52d434f8af	Pulse_Control	NA	NA	NA	NA	NA	NA
X0829c2a59125348487582329dc2e743c	Pulse_Control	NA	NA	NA	NA	NA	NA
X8af9b72c1b3847562719d980e6cab6ef	Pulse_Control	NA	NA	NA	NA	NA	NA
X4a75dc37b386d18d99ba2e4808eebef9	Pulse_Control	NA	NA	NA	NA	NA	NA
X6eda8ce110a2ade3f191155dadb2188a	Pulse_Control	NA	NA	NA	NA	NA	NA
X5e6c597f2e04b10fe350af3a32e19f91	Pulse_Control	NA	NA	NA	NA	NA	NA
X0af4f2fb4b90892071c441d5514fee4a	Pulse_Control	NA	NA	NA	NA	NA	NA
X16118bad19856156e272f824f47f75db	Pulse_Control	NA	NA	NA	NA	NA	NA
